# Supplementary material for: Metabolomic Analysis of Actinic Keratosis and SCC Suggests a Grade-Independent Model of Squamous Cancerization
Source: Cancers (Basel). 2021 Nov 5;13(21):5560. doi: 10.3390/cancers13215560 (PMC8582912; doi:10.3390/cancers13215560)
Supplement: Supplementary file 1 [file cancers-13-05560-s001.zip]

Archive with 1 entries (1 files):
- cancers-1425017-supplementary.pdf
